# Supplementary material for: Angelica sinensis (Oliv.) Diels: Influence of Value Chain on Quality Criteria and Marker Compounds Ferulic Acid and Z-Ligustilide
Source: Medicines (Basel). 2017 Mar 14;4(1):14. doi: 10.3390/medicines4010014 (PMC5596391; doi:10.3390/medicines4010014)
Supplement: Supplementary file 1 [file medicines-04-00014-s001.zip]

Archive with 4 entries (3 files):
- medicines-172018 supplementary_data/medicines-172018 data S1 Regression.csv
- medicines-172018 supplementary_data/medicines-172018 data S2 Sulfured.csv
- medicines-172018 supplementary_data/medicines-172018 data S3 Head, body, tale..csv
- medicines-172018 supplementary_data/
