# Supplementary material for: Angelica sinensis (Oliv.) Diels: Influence of Value Chain on Quality Criteria and Marker Compounds Ferulic Acid and Z-Ligustilide
Source: Medicines (Basel). 2017 Mar 14;4(1):14. doi: 10.3390/medicines4010014 (PMC5596391; doi:10.3390/medicines4010014)
Supplement: Supplementary file 1 [file medicines-04-00014-s001.zip › medicines-172018 supplementary_data/medicines-172018 data S1 Regression.csv]

FeldNr	SNr	HeadDiam	RootLength	Type	FerulicAcid	Zligustilide	Price	PlaceProduction	Province	PlacePurchase
01. Jan	S13828	15	95	root	0.002001328	0.145336485	80	Ludian	Yunnan	Ludian
01. Feb	S13829	15	165	root	0	0	80	Ludian	Yunnan	Ludian
02. Jan	S13830	15	170	root	0.001743453	0.162071108	30	Minxian	Gansu	Minxian
02. Feb	S13831	14	145	root	0.001413605	0.12270669	30	Minxian	Gansu	Minxian
02. Mär	S13832	15	170	root	0.001908782	0.142383641	30	Minxian	Gansu	Minxian
03. Jan	S13833	20	185	root	0.001603121	0.156559667	28	Huichuan	Gansu	Huichuan
03. Feb	S13834	18	130	root	0.001862651	0.141105468	28	Huichuan	Gansu	Huichuan
04. Jan	S13835	13	125	root	0	0.115688845	70	Huize	Yunnan	Kunming
04. Feb	S13836	13	150	root	0.000509351	0.134602878	70	Huize	Yunnan	Kunming
05. Jan	S13837	26	165	root	0.002299908	0.151430248	60	Minxian	Gansu	Minxian
06. Jan	S13838	28	130	root	0.001178872	0.127344291		Longjiao	Yunnan	Longjiao
06. Feb	S13839	21	170	root	0	0		Longjiao	Yunnan	Longjiao
07. Jan	S13840	25	210	root	0.001865643	0.152279862	50	Minxian	Gansu	Minxian
07. Feb	S13841	23	210	root	0.001367044	0.133269783	50	Minxian	Gansu	Minxian
09. Jan	S13846	18	195	root	0	0.135485475	40	Minxian	Gansu	Minxian
10. Jan	S13847	21	135	root	0.001443084	0.092906951		Bole	Yunnan	Bole
11. Jan	S13848	11	125	root	0.001340421	0.05634423		Labadi	Yunnan	Labadi
11. Feb	S13849	14	85	root	0.001606275	0.062282996		Labadi	Yunnan	Labadi
11. Mär	S13850	14	110	root	0.001606275	0.055465312		Labadi	Yunnan	Labadi
12. Jan	S13851			slice	0.001271418	0.115116149	40	Minxian	Gansu	Minxian
13. Jan	S13852			slice	0.001063819	0.124871142	38	Minxian	Gansu	Minxian
14. Jan	S13853	11	90	root	0.001288929	0.131795845	40	Bole	Yunnan	Bole
14. Feb	S13854	22	65	root	0.00105353	0.189297005	40	Bole	Yunnan	Bole
14. Mär	S13855	23	120	root	0.00243374	0.147338404	40	Bole	Yunnan	Bole
14. Apr	S13856	28	140	root	0.002565768	0.146208089	40	Bole	Yunnan	Bole
14. Mai	S13857	28	165	root	0.002481266	0.146888555	40	Bole	Yunnan	Bole
15. Jan	S13858	26		head	0.000903102	0.113871748	50	Huichuan	Gansu	Huichuan
16. Jan	S13859	11	165	root	0.000527806	0.110980987	200	Yunnan	Yunnan	Shaxi
16. Feb	S13860	21	235	root	0.000688882	0.082323245	200	Yunnan	Yunnan	Shaxi
17. Jan	S13861	33		head	0.001697267	0.133160245	200	Machang	Yunnan	Machang
17. Feb	S13862	28		head	0.001911529	0.142963644	200	Machang	Yunnan	Machang
17. Mär	S13863	23		head	0.001398569	0.132722792	200	Machang	Yunnan	Machang
17. Apr	S13864	24		head	0.002070157	0.120254978	200	Machang	Yunnan	Machang
18. Jan	S13865			slice	0.000511829	0.092565295	28	Huichuan	Gansu	Huichuan
19. Jan	S13866	20	205	root	0.000601894	0.139283878	38	Minxian	Gansu	Minxian
19. Feb	S13867	19	200	root	0	0.107837308	38	Minxian	Gansu	Minxian
20. Jan	S13868	16	190	root	0	0.113018415	65	Gansu	Gansu	Kunming
21. Jan	S13869			ND	0.002208726	0.133184225		Yanfang	Yunnan	Yanfang
22. Jan	S13870			ND	0.000686451	0.137137359	30	Minxian	Gansu	Minxian
23. Jan	S13871	15	205	root	0.000890682	0.152572324	42	Minxian	Gansu	Minxian
23. Feb	S13872	20	175	root	0.001356047	0.174994484	42	Minxian	Gansu	Minxian
24. Jan	S13873	12	160	root	0.002415736	0.186514794	20	Minxian	Gansu	Minxian
24. Feb	S13874	18	170	root	0.002257974	0.133609023	20	Minxian	Gansu	Minxian
24. Mär	S13875	14	170	root	0.002284145	0.132857143	20	Minxian	Gansu	Minxian
25. Jan	S13876	18		head	0.00095736	0.134586466	47	Huichuan	Gansu	Huichuan
25. Feb	S13877	18		head	0.000685598	0.10924812	47	Huichuan	Gansu	Huichuan
27. Jan	S13878			slice	0	0.061503759	38	Minxian	Gansu	Minxian
28. Jan	S13879	15		head	0.002055621	0.115488722	160	Shangrila	Yunnan	Shangrila
28. Feb	S13880	21	100	root	0.001144639	0	160	Shangrila	Yunnan	Shangrila
28. Mär	S13881	17	80	root	0.000913401	0.107293233	160	Shangrila	Yunnan	Shangrila
29. Jan	S13882			slice	0	0.086390977	38	Minxian	Gansu	Minxian
30. Jan	S13883	21		head	0.001000023	0.103984962		Machang	Yunnan	Machang
30-2	S13884	27		head	0.000941015	0.108571429		Machang	Yunnan	Machang
30. Mär	S13885	23		head	0.001793342	0.123732887		Machang	Yunnan	Machang
30. Apr	S13886	21		head	0.001762174	0.103172071		Machang	Yunnan	Machang
30. Mai	S13887	20		head	0.001437143	0.080359291		Machang	Yunnan	Machang
30. Jun	S13888	19		head	0.00161422	0.085544897		Machang	Yunnan	Machang
30. Jul	S13889	30		head	0.001889213	0.126585485		Machang	Yunnan	Machang
31. Jan	S13890	21		head	0.001147174	0.111088821	50	Huichuan	Gansu	Huichuan
31-2	S13891	17		head	0.00178402	0.133938172	50	Huichuan	Gansu	Huichuan
32-1	S13892	28	195	root	0.00079332	0.127557489	50	Minxian	Gansu	Minxian
33-1	S13893	24	155	root	0.002250165	0.150041226	80	Minxian	Gansu	Minxian
34-1	S13894	22	210	root	0.000806746	0.113004183	40	Minxian	Gansu	Minxian
35-1	S13895	33		head	0.001769746	0.12859625	240	Lijiang	Yunnan	Kunming
36-1	S13896	22		head	0.001440479	0.134121866	180	Lijiang	Yunnan	Kunming
37-1	S13897	18		head	0.001439911	0.110165632	150	Lijiang	Yunnan	Kunming
38-1	S13898	30	135	root	0	0.042541513	65	Yunnan	Yunnan	Kunming
38-2	S13899	35	125	root	0	0.013905537	65	Yunnan	Yunnan	Kunming
38-3	S13900	36	220	root	0	0.066168136	65	Yunnan	Yunnan	Kunming
38-4	S13901	17	110	root	0.000738143	0.164973411	65	Yunnan	Yunnan	Kunming
38-5	S13902	40	115	root	0	0.058732234	65	Yunnan	Yunnan	Kunming
38-6	S13903	23	190	root	0	0.056266183	65	Yunnan	Yunnan	Kunming
38-7	S13904	33	130	root	0	0.034647045	65	Yunnan	Yunnan	Kunming
38-8	S13905	28	220	root	0	0.066262435	65	Yunnan	Yunnan	Kunming
38-9	S13906	45	125	root	0	0.063742161	65	Yunnan	Yunnan	Kunming
39-1	S13907	31	200	root	0.000337993	0.189248124	70	Gansu	Gansu	Kunming
39-2	S13908	38	210	root	0.000428669	0.165063815	70	Gansu	Gansu	Kunming
39-3	S13909	40	220	root	0.000345675	0.180854837	70	Gansu	Gansu	Kunming
39-4	S13910	40	160	root	0.000450166	0.182175296	70	Gansu	Gansu	Kunming
39-5	S13911	32	205	root	0.000371129	0.134193567	70	Gansu	Gansu	Kunming
39-6	S13912	27	190	root	0.000373102	0.213060251	70	Gansu	Gansu	Kunming
39-7	S13913	30	205	root	0	0.197164243	70	Gansu	Gansu	Kunming
39-8	S13914	34	210	root	0	0.087757777	70	Gansu	Gansu	Kunming
39-9	S13915	37	200	root	0	0.141889589	70	Gansu	Gansu	Kunming
39-10	S13916	28		head	0.000510604	0.139316774	70	Gansu	Gansu	Kunming
40-1	S13917	30	205	root	0.000533323	0.176852648	75	Dali	Yunnan	Kunming
40-2	S13918	32	190	root	0.000567891	0.166770488	75	Dali	Yunnan	Kunming
40-3	S13919	30	210	root	0.000670219	0.20247357	75	Dali	Yunnan	Kunming
40-4	S13920	34	185	root	0.000405992	0.116023259	75	Dali	Yunnan	Kunming
40-5	S13921	22	210	root	0.000670219	0.200713938	75	Dali	Yunnan	Kunming
40-6	S13922	32	220	root	0.00055084	0.111344025	75	Dali	Yunnan	Kunming
40-7	S13923	21	185	root	0.000345514	0.130817087	75	Dali	Yunnan	Kunming
40-8	S13924	28	215	root	0.00047571	0.168406154	75	Dali	Yunnan	Kunming
40-9	S13925	25	215	root	0.000350735	0.104016954	75	Dali	Yunnan	Kunming
40-10	S13926	33	220	root	0.000517713	0.119119383	75	Dali	Yunnan	Kunming
40-11	S13927	32	220	root	0.000566014	0.128328564	75	Dali	Yunnan	Kunming
40-12	S13928	23	215	root	0.000533582	0.117507489	75	Dali	Yunnan	Kunming
40-13	S13929	31	235	root	0.000374573	0.09616029	75	Dali	Yunnan	Kunming
40-14	S13930	25	235	root	0.000310272	0.05427607	75	Dali	Yunnan	Kunming
40-15	S13931	23	235	root	0.000395642	0.110434039	75	Dali	Yunnan	Kunming
41-1	S13932	24	170	root	0.000728302	0.089789323	65	Minxian	Gansu	Kunming
41-2	S13933	25	165	root	0.000579504	0.105276113	65	Minxian	Gansu	Kunming
41-3	S13934	23	220	root	0	0	65	Minxian	Gansu	Kunming
41-4	S13935	32	165	root	0	0.145377904	65	Minxian	Gansu	Kunming
41-5	S13936	22	180	root	0	0.150868251	65	Minxian	Gansu	Kunming
41-6	S13937	30	170	root	0	0.136979476	65	Minxian	Gansu	Kunming
41-7	S13938	21	190	root	0	0.074896469	65	Minxian	Gansu	Kunming
41-8	S13939	25	185	root	0	0.071321216	65	Minxian	Gansu	Kunming
41-9	S13940	21	120	root	0	0.066136875	65	Minxian	Gansu	Kunming
41-10	S13941	18	180	root	0	0.171883246	65	Minxian	Gansu	Kunming
42-1	S13942	34	245	root	0	0.112686445	80	Lijiang	Yunnan	Kunming
42-2	S13943	27	215	root	0	0.143728864	80	Lijiang	Yunnan	Kunming
42-3	S13944	33	225	root	0	0.130966634	80	Lijiang	Yunnan	Kunming
42-4	S13945	29	245	root	0	0.126406545	80	Lijiang	Yunnan	Kunming
42-5	S13946	42	235	root	0	0.131142232	80	Lijiang	Yunnan	Kunming
42-6	S13947	27	225	root	0	0.054913681	80	Lijiang	Yunnan	Kunming
42-7	S13948	40	225	root	0	0.129651705	80	Lijiang	Yunnan	Kunming
42-8	S13949	28	225	root	0	0	80	Lijiang	Yunnan	Kunming
42-9	S13950	35	225	root	0	0.118755059	80	Lijiang	Yunnan	Kunming
42-10	S13951	27	220	root	0	0	80	Lijiang	Yunnan	Kunming
42-11	S13952	25	235	root	0	0.120110872	80	Lijiang	Yunnan	Kunming
42-12	S13953	27	230	root	0	0.108735301	80	Lijiang	Yunnan	Kunming
42-13	S13954	31	235	root	0	0.146990393	80	Lijiang	Yunnan	Kunming
42-14	S13955	28	250	root	0	0.13241507	80	Lijiang	Yunnan	Kunming
43-1	S13956	22	215	root	0	0	60	Minxian	Gansu	Kunming
43-2	S13957	22	225	root	0	0	60	Minxian	Gansu	Kunming
43-3	S13958	27	210	root	0	0	60	Minxian	Gansu	Kunming
43-4	S13959	22	210	root	0	0	60	Minxian	Gansu	Kunming
43-5	S13960	24	230	root	0	0	60	Minxian	Gansu	Kunming
43-6	S13961	25	200	root	0	0	60	Minxian	Gansu	Kunming
43-7	S13962	25	230	root	0	0	60	Minxian	Gansu	Kunming
43-8	S13963	29	230	root	0	0	60	Minxian	Gansu	Kunming
43-9	S13964	26	225	root	0	0	60	Minxian	Gansu	Kunming
43-10	S13965	19	210	root	0	0	60	Minxian	Gansu	Kunming
43-11	S13966	22	225	root	0	0.105051191	60	Minxian	Gansu	Kunming
43-12	S13967	26	205	root	0	0	60	Minxian	Gansu	Kunming
43-13	S13968	40	225	root	0	0	60	Minxian	Gansu	Kunming
43-14	S13969	22	210	root	0	0	60	Minxian	Gansu	Kunming
43-15	S13970	26	185	root	0	0	60	Minxian	Gansu	Kunming
43-16	S13971	27	195	root	0	0	60	Minxian	Gansu	Kunming
43-17	S13972	39	220	root	0	0	60	Minxian	Gansu	Kunming
43-18	S13973	21	200	root	0	0	60	Minxian	Gansu	Kunming
43-19	S13974	36	215	root	0	0	60	Minxian	Gansu	Kunming
43-20	S13975	27	220	root	0	0	60	Minxian	Gansu	Kunming
43-21	S13976	32	215	root	0	0	60	Minxian	Gansu	Kunming
43-22	S13977	23	245	root	0	0	60	Minxian	Gansu	Kunming
43-23	S13978	32	205	root	0	0	60	Minxian	Gansu	Kunming
43-24	S13979	27	215	root	0	0	60	Minxian	Gansu	Kunming
43-25	S13980	21	200	root	0	0	60	Minxian	Gansu	Kunming
43-26	S13981	23	220	root	0	0	60	Minxian	Gansu	Kunming
43-27	S13982	30	195	root	0	0	60	Minxian	Gansu	Kunming
43-28	S13983	26	205	root	0	0	60	Minxian	Gansu	Kunming
43-29	S13984	30	220	root	0	0	60	Minxian	Gansu	Kunming
43-30	S13985	31	230	root	0	0	60	Minxian	Gansu	Kunming
43-31	S13986	24	225	root	0	0	60	Minxian	Gansu	Kunming
43-32	S13987	37	240	root	0	0	60	Minxian	Gansu	Kunming
43-33	S13988	25	200	root	0	0.106954092	60	Minxian	Gansu	Kunming
43-34	S13989	33	225	root	0	0	60	Minxian	Gansu	Kunming
43-35	S13990	25	240	root	0	0	60	Minxian	Gansu	Kunming
43-36	S13991	29	230	root	0	0	60	Minxian	Gansu	Kunming
43-37	S13992	30	235	root	0	0	60	Minxian	Gansu	Kunming
43-38	S13993	36	230	root	0	0	60	Minxian	Gansu	Kunming
43-39	S13994	19	240	root	0	0.073558161	60	Minxian	Gansu	Kunming
43-40	S13995	26	210	root	0	0.102431225	60	Minxian	Gansu	Kunming
43-41	S13996	22	225	root	0	0.10605522	60	Minxian	Gansu	Kunming
43-42	S13997	28	245	root	0	0	60	Minxian	Gansu	Kunming
43-43	S13998	20	200	root	0	0.051682184	60	Minxian	Gansu	Kunming
43-44	S13999	27	225	root	0	0.083719759	60	Minxian	Gansu	Kunming
43-45	S14000	33	190	root	0	0.074490259	60	Minxian	Gansu	Kunming
43-46	S14001	35	235	root	0	0.097466284	60	Minxian	Gansu	Kunming
43-47	S14002	30	215	root	0	0.090314323	60	Minxian	Gansu	Kunming
43-48	S14003	30	205	root	0	0.106909871	60	Minxian	Gansu	Kunming
43-49	S14004	28	215	root	0	0.060481817	60	Minxian	Gansu	Kunming
43-50	S14005	26	225	root	0	0.123661365	60	Minxian	Gansu	Kunming
43-51	S14006	24	200	root	0	0.092900992	60	Minxian	Gansu	Kunming
43-52	S14007	24	200	root	0.000557697	0.062031053	60	Minxian	Gansu	Kunming
43-53	S14008	37	200	root	0.001110148	0.111164742	60	Minxian	Gansu	Kunming
43-54	S14009	25	210	root	0	0	60	Minxian	Gansu	Kunming
43-55	S14010	29	230	root	0	0	60	Minxian	Gansu	Kunming
43-56	S14011	30	230	root	0.001084141	0.078770803	60	Minxian	Gansu	Kunming
43-57	S14012	30	155	root	0	0	60	Minxian	Gansu	Kunming
43-58	S14013	24	225	root	0.000425418	0.072289967	60	Minxian	Gansu	Kunming
43-59	S14014	26	225	root	0	0	60	Minxian	Gansu	Kunming
43-60	S14015	23	230	root	0.000771392	0.075516335	60	Minxian	Gansu	Kunming
44-1	S14016	38	195	root	0	0	110	Qujing	Yunnan	Kunming
44-2	S14017	25	175	root	0	0	110	Qujing	Yunnan	Kunming
44-3	S14018	26	160	root	0	0	110	Qujing	Yunnan	Kunming
44-4	S14019	22	205	root	0	0	110	Qujing	Yunnan	Kunming
44-5	S14020	35	195	root	0	0	110	Qujing	Yunnan	Kunming
44-6	S14021	28	205	root	0	0	110	Qujing	Yunnan	Kunming
44-7	S14022	24	185	root	0	0	110	Qujing	Yunnan	Kunming
44-8	S14023	41	180	root	0	0	110	Qujing	Yunnan	Kunming
44-9	S14024	27	180	root	0	0	110	Qujing	Yunnan	Kunming
44-10	S14025	36	170	root	0	0	110	Qujing	Yunnan	Kunming
44-11	S14026	30	180	root	0	0	110	Qujing	Yunnan	Kunming
44-12	S14027	25	170	root	0	0	110	Qujing	Yunnan	Kunming
44-13	S14028	24	180	root	0	0	110	Qujing	Yunnan	Kunming
44-14	S14029	38	160	root	0	0	110	Qujing	Yunnan	Kunming
44-15	S14030	26	170	root	0	0	110	Qujing	Yunnan	Kunming
44-16	S14031	29	195	root	0	0	110	Qujing	Yunnan	Kunming
44-17	S14032	22	195	root	0	0	110	Qujing	Yunnan	Kunming
44-18	S14033	30	175	root	0	0	110	Qujing	Yunnan	Kunming
44-19	S14034	32	165	root	0	0	110	Qujing	Yunnan	Kunming
44-20	S14035	45	210	root	0	0	110	Qujing	Yunnan	Kunming
