# Supplementary material for: Angelica sinensis (Oliv.) Diels: Influence of Value Chain on Quality Criteria and Marker Compounds Ferulic Acid and Z-Ligustilide
Source: Medicines (Basel). 2017 Mar 14;4(1):14. doi: 10.3390/medicines4010014 (PMC5596391; doi:10.3390/medicines4010014)
Supplement: Supplementary file 1 [file medicines-04-00014-s001.zip › medicines-172018 supplementary_data/medicines-172018 data S2 Sulfured.csv]

SNr	Type	FerulicAcid	Zligustilide
S14028_H	head	0.00096	0.16916
S14028_B	body	0.00166	0.194834
S14028_T	tail	0.001621	0.164022
S14034_H	head	0.001129	0.163276
S14034_B	body	0.00081	0.142662
S14034_T	tail	0.001568	0.181228
S14024_H	head	0.002032	0.188755
S14024_B	body	0.001558	0.181659
S14024_T	tail	0.002142	0.181979
S14018_H	head	0.001668	0.176189
S14018_B	body	0.000986	0.150699
S14018_T	tail	0.001321	0.147772
S14029_H	head	0.001208	0.146058
S14029_B	body	0.000959	0.15947
S14029_T	tail	0.001431	0.149451
S14022_H	head	0.001011	0.148543
S14022_B	body	0.00063	0.137248
S14022_T	tail	0.001262	0.150445
S14030_H	head	0.001092	0.14424
S14030_B	body	0.000637	0.142112
S14030_T	tail	0.001157	0.145768
S14033_H	head	0.001418	0.157319
S14033_B	body	0.001156	0.155411
S14033_T	tail	0.001274	0.142
S14016_H	head	0.00135	0.168782
S14016_B	body	0.000824	0.175123
S14016_T	tail	0.001114	0.153769
S14021_H	head	0.001657	0.159402
S14021_B	body	0.000909	0.151653
S14021_T	tail	0.001004	0.142986
S14017_H	head	0.000689	0.117386
S14017_B	body	0.000592	0.117956
S14017_T	tail	0.000901	0.125408
S14023_H	head	0.000789	0.117135
S14023_B	body	0.00059	0.121526
S14023_T	tail	0.000761	0.111194
S14032_H	head	0.0015	0.163897
S14032_B	body	0.001156	0.164961
S14032_T	tail	0.001512	0.153113
S14031_H	head	0.001251	0.139107
S14031_B	body	0.001137	0.122179
S14031_T	tail	0.001016	0.130195
S14025_H	head	0.00094	0.123865
S14025_B	body	0.001315	0.132989
S14025_T	tail	0.000756	0.109552
S14026_H	head	0.001288	0.132589
S14026_B	body	0.000877	0.127573
S14026_T	tail	0.000996	0.126604
S14020_H	head	0.001403	0.203306
S14020_B	body	0.001162	0.217081
S14020_T	tail	0.001571	0.212743
S14019_H	head	0.001537	0.247897
S14019_B	body	0.001266	0.215475
S14019_T	tail	0.001679	0.247438
S14027_H	head	0.001144	0.291113
S14027_T	body	0.001251	0.267545
S14035_H	tail	0.000804	0.184518
S14035_T	head	0.001039	0.206161
