# Supplementary material for: Angelica sinensis (Oliv.) Diels: Influence of Value Chain on Quality Criteria and Marker Compounds Ferulic Acid and Z-Ligustilide
Source: Medicines (Basel). 2017 Mar 14;4(1):14. doi: 10.3390/medicines4010014 (PMC5596391; doi:10.3390/medicines4010014)
Supplement: Supplementary file 1 [file medicines-04-00014-s001.zip › medicines-172018 supplementary_data/medicines-172018 data S3 Head, body, tale..csv]

SNr	Sulfured	FerulicAcid	Zligustilide
S13830	no	0.001743453	0.162071
S13831	no	0.001413605	0.122707
S13832	no	0.001908782	0.142384
S13837	no	0.002299908	0.15143
S13840	no	0.001865643	0.15228
S13841	no	0.001367044	0.13327
S13871	no	0.000890682	0.152572
S13872	no	0.001356047	0.174994
S13873	no	0.002415736	0.186515
S13874	no	0.002257974	0.133609
S13875	no	0.002284145	0.132857
S13892	no	0.00079332	0.127557
S13893	no	0.002250165	0.150041
S13894	no	0.000806746	0.113004
S13932	no	0.000728302	0.089789
S13933	no	0.000579504	0.105276
S13934	no	0	0
S13935	no	0	0.145378
S13936	no	0	0.150868
S13937	no	0	0.136979
S13938	no	0	0.074896
S13939	no	0	0.071321
S13940	no	0	0.066137
S13941	no	0	0.171883
S13956	yes	0	0
S13957	yes	0	0
S13958	yes	0	0
S13959	yes	0	0
S13960	yes	0	0
S13961	yes	0	0
S13962	yes	0	0
S13963	yes	0	0
S13964	yes	0	0
S13965	yes	0	0
S13966	yes	0	0.105051191
S13967	yes	0	0
S13968	yes	0	0
S13969	yes	0	0
S13970	yes	0	0
S13971	yes	0	0
S13972	yes	0	0
S13973	yes	0	0
S13974	yes	0	0
S13975	yes	0	0
S13976	yes	0	0
S13977	yes	0	0
S13978	yes	0	0
S13979	yes	0	0
S13980	yes	0	0
S13981	yes	0	0
S13982	yes	0	0
S13983	yes	0	0
S13984	yes	0	0
S13985	yes	0	0
S13986	yes	0	0
S13987	yes	0	0
S13988	yes	0	0.106954092
S13989	yes	0	0
S13990	yes	0	0
S13991	yes	0	0
S13992	yes	0	0
S13993	yes	0	0
S13994	yes	0	0.073558161
S13995	yes	0	0.102431225
S13996	yes	0	0.10605522
S13997	yes	0	0
S13998	yes	0	0.051682184
S13999	yes	0	0.083719759
S14000	yes	0	0.074490259
S14001	yes	0	0.097466284
S14002	yes	0	0.090314323
S14003	yes	0	0.106909871
S14004	yes	0	0.060481817
S14005	yes	0	0.123661365
S14006	yes	0	0.092900992
S14007	yes	0.000558	0.062031053
S14008	yes	0.00111	0.111164742
S14009	yes	0	0
S14010	yes	0	0
S14011	yes	0.001084	0.078770803
S14012	yes	0	0
S14013	yes	0.000425	0.072289967
S14014	yes	0	0
S14015	yes	0.000771	0.075516335
S13846	yes	0	0.135485475
S13866	yes	0.000602	0
S13867	yes	0	0
S13870	yes	0.000686	0.137137359
